# Supplementary material for: Integron Gene Cassettes and Degradation of Compounds Associated with Industrial Waste: The Case of the Sydney Tar Ponds
Source: PLoS One. 2009 Apr 23;4(4):e5276. doi: 10.1371/journal.pone.0005276 (PMC2669170; doi:10.1371/journal.pone.0005276)
Supplement: Table S1 — (0.03 MB XLS) [file pone.0005276.s008.xls]

## Sheet: Sheet1
	Supplementary Table 1. Taxonomic Distribution of 16S rRNA gene Clone Library
	16S rRNA genes amplified with bacterial primers											No. of Clones
	Archaea; Euryarchaeota; Methanomicrobia; Methanosarcinales; Methanosarcinaceae; Methanosarcina; Unclassified; otu_153											67
	Archaea; Euryarchaeota; Methanomicrobia; Methanosarcinales; Methanosarcinaceae; Methanohalobium; otu_147											14
	Bacteria; Thermomicrobia; Dehalococcoides et rel.; uncultured; uncultured; Unclassified; otu_3308											14
	Archaea; Euryarchaeota; Methanomicrobia; Methanomicrobiales; Methanospirillaceae; Methanospirillum; Unclassified; otu_138											11
	Bacteria; Proteobacteria; Deltaproteobacteria; Syntrophobacterales; Syntrophaceae; Syntrophus; Unclassified; otu_2099											5
	Bacteria; Proteobacteria; Deltaproteobacteria; Desulfuromonadales; Geobacteraceae; Geobacter; Unclassified; otu_2059											5
	Bacteria; Actinobacteria; Actinobacteridae; Actinomycetales; Corynebacterineae; Mycobacteriaceae; Mycobacterium; Unclassified; otu_221											4
	Archaea; Euryarchaeota; Methanomicrobia; Methanosarcinales; Methanosarcinaceae; Methanimicrococcus; otu_145											3
	Bacteria; Firmicutes; Clostridia; Clostridiales; Clostridiaceae; Clostridium; Unclassified; otu_1150											3
	Bacteria; Bacteroidetes; Unclassified; otu_529											2
	Bacteria; Proteobacteria; Betaproteobacteria; Rhodocyclales; Rhodocyclaceae; Unclassified; otu_1964											2
	Bacteria; Proteobacteria; Deltaproteobacteria; Syntrophobacterales; Syntrophaceae; Smithella; otu_2098											2
	Bacteria; Proteobacteria; Deltaproteobacteria; Unclassified; otu_1989											2
	Bacteria; Proteobacteria; Gammaproteobacteria; Oceanospirillales; Alcanivoracaceae; Alcanivorax; Unclassified; otu_2355											2
	Bacteria; Proteobacteria; Gammaproteobacteria; Pseudomonadales; Pseudomonadaceae; Pseudomonas; Unclassified; otu_2424											2
	Bacteria; Spirochaetes; Spirochaetales; Unclassified; otu_2518											2
	Archaea; Euryarchaeota; Halobacteria; Halobacteriales; Halobacteriaceae; Halobacterium; Unclassified; otu_73											1
	Archaea; Euryarchaeota; Methanobacteria; Methanobacteriales; Methanobacteriaceae; Methanobacterium; otu_107											1
	Archaea; Euryarchaeota; Methanomicrobia; Methanomicrobiales; Methanocorpusculaceae; Methanocorpusculum; otu_127											1
	Archaea; Euryarchaeota; Methanomicrobia; Methanomicrobiales; Methanomicrobiaceae; Methanoculleus; otu_130											1
	Archaea; Euryarchaeota; Methanomicrobia; Methanosarcinales; Methanosarcinaceae; Methanococcoides; otu_146											1
	Bacteria; Actinobacteria; Actinobacteridae; Actinomycetales; Corynebacterineae; Nocardiaceae; Nocardia; Unclassified; otu_226											1
	Bacteria; Actinobacteria; Actinobacteridae; Actinomycetales; Micrococcineae; Micrococcaceae; Micrococcus; Unclassified; otu_338											1
	Bacteria; Actinobacteria; Rubrobacteridae; Unclassified; otu_493											1
	Bacteria; Bacteroidetes; Bacteroidetes (class); Bacteroidales; Rikenellaceae; Alistipes; otu_559											1
	Bacteria; Bacteroidetes; Flavobacteria; Flavobacteriales; Flavobacteriaceae; Chryseobacterium; Unclassified; otu_600											1
	Bacteria; Bacteroidetes; Flavobacteria; Flavobacteriales; Flavobacteriaceae; Flavobacterium; Unclassified; otu_615											1
	Bacteria; Bacteroidetes; Prolixibacter; otu_673											1
	Bacteria; Chloroflexi; Unclassified; otu_831											1
	Bacteria; Deferribacteres; Deferribacterales; Deferribacteraceae; Deferribacter; otu_956											1
	Bacteria; Firmicutes; Bacillales; Gemella; Unclassified; otu_1046											1
	Bacteria; Firmicutes; Clostridia; Clostridiales; Clostridiaceae; Sporobacter; otu_1169											1
	Bacteria; Firmicutes; Clostridia; Clostridiales; Peptococcaceae; Desulfotomaculum; Unclassified; otu_1228											1
	Bacteria; Firmicutes; Clostridia; Clostridiales; Syntrophomonadaceae; Anaerobaculum; otu_1263											1
	Bacteria; Gemmatimonadetes; Unclassified; otu_1427											1
	Bacteria; Proteobacteria; Alphaproteobacteria; Rickettsiales; SAR11 cluster; Candidatus Pelagibacter; otu_1759											1
	Bacteria; Proteobacteria; Alphaproteobacteria; Sphingomonadales; Erythrobacteraceae; Porphyrobacter; otu_1768											1
	Bacteria; Proteobacteria; Alphaproteobacteria; Sphingomonadales; Sphingomonadaceae; Sphingomonas; Unclassified; otu_1781											1
	Bacteria; Proteobacteria; Betaproteobacteria; Burkholderiales; Comamonadaceae; Panaciterramonas; otu_1855											1
	Bacteria; Proteobacteria; Betaproteobacteria; Burkholderiales; Comamonadaceae; Variovorax; Unclassified; otu_1865											1
	Bacteria; Proteobacteria; Betaproteobacteria; Burkholderiales; Oxalobacteraceae; Unclassified; otu_1876											1
	Bacteria; Proteobacteria; Betaproteobacteria; Imtechium; otu_1915											1
	Bacteria; Proteobacteria; Deltaproteobacteria; Desulfovibrionales; Desulfovibrionaceae; Desulfovibrio; Unclassified; otu_2044											1
	Bacteria; Proteobacteria; Deltaproteobacteria; Myxococcales; Unclassified; otu_2069											1
	Bacteria; Proteobacteria; Epsilonproteobacteria; Campylobacterales; Helicobacteraceae; Sulfuricurvum; otu_2124											1
	Bacteria; Proteobacteria; Gammaproteobacteria; Chromatiales; Chromatiaceae; Chromatium; otu_2211											1
	Bacteria; Proteobacteria; Gammaproteobacteria; Chromatiales; Chromatiaceae; Thiorhodococcus; otu_2233											1
	Bacteria; Proteobacteria; Gammaproteobacteria; Chromatiales; Ectothiorhodospiraceae; Halorhodospira; otu_2242											1
	Bacteria; Proteobacteria; Gammaproteobacteria; Legionellales; Legionellaceae; Unclassified; otu_2332											1
	Bacteria; Proteobacteria; Gammaproteobacteria; Pasteurellales; Pasteurellaceae; Haemophilus; Unclassified; otu_2396											1
	Bacteria; Proteobacteria; Gammaproteobacteria; Pseudomonadales; Moraxellaceae; Acinetobacter; Unclassified; otu_2410											1
	Bacteria; Proteobacteria; Gammaproteobacteria; Unclassified; otu_2138											1
	Bacteria; Thermolithobacter; otu_2545											1
	Bacteria; Verrucomicrobia; Verrucomicrobiae; Verrucomicrobiales; Verrucomicrobia subdivision 3; Unclassified; otu_2569											1
	Eukaryota; stramenopiles; Bacillariophyta; Coscinodiscophyceae; Lauderiaceae; Lauderia; otu_2769											1
	Eukaryota; stramenopiles; Bacillariophyta; Coscinodiscophyceae; Lithodesmiaceae; Ditylum; otu_2770											1
	Bacteria; Proteobacteria; Deltaproteobacteria; Desulfobacterales; Desulfobacteraceae; Desulfonema; Unclassified; otu_2014											1
	16S rRNA genes amplified with archaeal primers
	Archaea; Euryarchaeota; Methanomicrobia; Methanosarcinales; Methanosarcinaceae; Methanosarcina; Unclassified; otu_153											164
	Archaea; Euryarchaeota; Methanomicrobia; Methanomicrobiales; Methanomicrobiaceae; Methanoplanus; otu_136											13
	Archaea; Euryarchaeota; Methanomicrobia; Methanomicrobiales; Unclassified; otu_124											4
	Archaea; Euryarchaeota; Methanomicrobia; Methanomicrobiales; Methanomicrobiaceae; Methanoculleus; otu_130											3
	Archaea; Euryarchaeota; Methanomicrobia; Methanomicrobiales; Methanomicrobiaceae; Methanomicrobium; otu_135											3
	Archaea; Euryarchaeota; Methanomicrobia; Methanomicrobiales; Methanomicrobiaceae; Methanofollis; otu_131											2
	Bacteria; Proteobacteria; Alphaproteobacteria; Rhodospirillales; Acetobacteraceae; unclassified Acetobacteraceae; otu_1714											2
	Archaea; Crenarchaeota; Thermoprotei; Cenarchaeales; Cenarchaeaceae; Cenarchaeum; otu_5											1
	Archaea; Euryarchaeota; Thermoplasmata; Thermoplasmatales; Thermoplasmataceae; Thermoplasma; Unclassified; otu_170											1
	Bacteria; Acidobacteria; Acidobacteriales; Acidobacteriaceae; Acidobacterium; Unclassified; otu_180											1
	Bacteria; Acidobacteria; Acidobacteriales; Acidobacteriaceae; Unclassified; otu_179											1
	Bacteria; Planctomycetes; Planctomycetacia; Planctomycetales; Planctomycetaceae; Pirellula; Unclassified; otu_1465											1
	Bacteria; Proteobacteria; Alphaproteobacteria; Unclassified; otu_1471											1
	Bacteria; Proteobacteria; Betaproteobacteria; Nitrosomonadales; Nitrosomonadaceae; Nitrosospira; Unclassified; otu_1959											1
	Bacteria; Proteobacteria; Gammaproteobacteria; Chromatiales; Ectothiorhodospiraceae; Ectothiorhodospira; otu_2240											1
