# Supplementary material for: Integron Gene Cassettes and Degradation of Compounds Associated with Industrial Waste: The Case of the Sydney Tar Ponds
Source: PLoS One. 2009 Apr 23;4(4):e5276. doi: 10.1371/journal.pone.0005276 (PMC2669170; doi:10.1371/journal.pone.0005276)
Supplement: Table S2 — (0.02 MB XLS) [file pone.0005276.s009.xls]

## Sheet: Sheet1
Supplementary Table 2. MG-RAST integron gene cassette annotation
Integron gene cassette-encoded function	Abundance
LysR-family transcriptional regulator clustered with PA0057	41
Fimbrial assembly membrane protein	15
DsdX permease	13
Acetyltransferase (EC 2.3.1.-)	5
Mll0824 protein	5
Cold shock domain family protein	4
Oligopeptide transport system permease protein OppC (TC 3.A.1.5.1)	4
Ubiquinone biosynthesis monooxygenase UbiF/COQ7 (EC 1.14.13.-)	4
Phenylacetic acid degradation protein PaaI	3
Benzoate transport protein	2
Conserved hypothetical protein-putative Zn-binding protein	2
Cytosine permease	2
Ferric siderophore transport system, periplasmic binding protein TonB	2
Mannose-6-phosphate isomerase	2
Mitomycin resistance protein	2
Periplasmic molybdenum-binding protein modA (TC 3.A.1.8.1)	2
Putative membrane protein	2
Ribosomal-protein-serine acetyltransferase	2
Uncharacterized protein conserved in bacteria	2
1,4-dihydroxy-2-naphthoate octaprenyltransferase (MenA) (2.5.1-)	1
3-oxoacyl-(acyl-carrier-protein) synthase II	1
4-carboxymuconolactone decarboxylase (EC 4.1.1.44)	1
Acetyl-CoA hydrolase/transferase family protein	1
Adenylate cyclase (EC 4.6.1.1)	1
Alpha-xylosidase (EC 3.2.1.-)	1
Ammonium transporter	1
ATP synthase delta chain (EC 3.6.3.14)	1
Bll2937 protein	1
blr1538; unknown protein	1
Cell wall surface anchor family protein	1
Chemotaxis protein CheY	1
COG3461	1
D-lactate dehydrogenase, cytochrome-type (Dld)	1
DNA-directed RNA polymerase beta subunit (EC 2.7.7.6)	1
Enoyl-CoA hydratase (EC 4.2.1.17)	1
Ferrous iron transport protein B	1
Fe-S OXidoreductase (1.8.-.-)	1
Glycine betaine transporter	1
gp26	1
Guanine deaminase (EC 3.5.4.3)	1
Membrane alanine aminopeptidase N (EC 3.4.11.2)	1
Mercuric ion reductase (EC 1.16.1.1)	1
Miscellaneous; unknown	1
ORF303	1
Oxidoreductase (EC 1.1.1.-)	1
Peroxisome proliferator activated receptor gamma	1
Plectin 1	1
PROBABLE DNA PACKAGING PROTEIN GP2	1
Prophage antirepressor	1
Catechol 1,4-dioxygenase (1.13.11.1)	1
Putative phage-related membrane protein	1
Rrf2 family transcriptional regulator	1
Stability protein StbE	1
Streptococcal hemagglutinin protein	1
Superfamily II DNA and RNA helicase	1
TPR repeat containing exported protein ; Putative periplasmic protein contains a protein prenylyltransferase domain	1
Transcription antiterminator	1
Transporter	1
Tryptophan-rich sensory protein	1
Two-component response regulator	1
Ubiquinol cytochrome C Oxidoreductase, cytochrome C1 subunit	1
Unknown	1
Unknown protein	1
Virulence-associated protein I	1
Zinc transporter ZitB	1
