# Supplementary material for: Integron Gene Cassettes and Degradation of Compounds Associated with Industrial Waste: The Case of the Sydney Tar Ponds
Source: PLoS One. 2009 Apr 23;4(4):e5276. doi: 10.1371/journal.pone.0005276 (PMC2669170; doi:10.1371/journal.pone.0005276)
Supplement: Table S4 — (0.02 MB XLS) [file pone.0005276.s011.xls]

## Sheet: Sheet1
Supplementary Table 4. Integron gene cassettes potentially involved in the degradation of contaminants at the Sydney Tar Ponds
Integron gene cassette encoded function	Abundance	Expect value	Percent aa identity
Amplified from the Tar Ponds
Acetyltransferase (EC 2.3.1.-)	5	3e-20	34
		3e-32	51
		3e-20	34
		3e-20	34
		3e-32	51
Ubiquinone biosynthesis monooxygenase UbiF/COQ7 (EC 1.14.13.-)	4	6e-34	48
		6e-34	44
		6e-33	48
		0.0006	31
Phenylacetic acid degradation protein PaaI	3	3e-06	60
		6e-13	57
		5e-13	59
Periplasmic molybdenum-binding protein modA (TC 3.A.1.8.1)	2	0.0005	76
		0.0003	79
4-carboxymuconolactone decarboxylase (EC 4.1.1.44)	1	7e-46	67
Enoyl-CoA hydratase (EC 4.2.1.17)	1	3e-12	76
Mercuric ion reductase (EC:1.16.1.1)	1	3e-44	28
Oxidoreductase (EC 1.1.1.-)	1	4e-17	70
Catechol 1,4-dioxygenase (EC 1.13.11.1)	1	2e-09	36
Amplified from Citrobacter sp.
4-hydroxy-2-oxovalerate aldolase	1	4e-171	96
Amplified from Arthrobacter sp.
4-hydroxy-2-oxovalerate aldolase	1	4e-170	97
Benzoate MFS transporter BenK	1	8e-113	73
