# Supplementary material for: Integron Gene Cassettes and Degradation of Compounds Associated with Industrial Waste: The Case of the Sydney Tar Ponds
Source: PLoS One. 2009 Apr 23;4(4):e5276. doi: 10.1371/journal.pone.0005276 (PMC2669170; doi:10.1371/journal.pone.0005276)
Supplement: Table S5 — (0.02 MB XLS) [file pone.0005276.s012.xls]

## Sheet: Sheet1
Supplementary Table 5. Functional assignment of cassette-encoded enzymes
					EC 1.14.13.- (4)	EC 4.1.3.39 (2)	EC 4.2.1.17 (2)	EC 1.13.11.1 (1)	EC 1.1.1.- (1)	EC 4.1.1.44 (1)	EC 2.3.1.- (5)
1- and 2-Methylnaphthalene degradation											+
1- and 2-Methylnaphthalene degradation					+
1,4-Dichlorobenzene degradation					+	+
2,4-Dichlorobenzoate degradation								+
Alkaloid biosynthesis II											+
alpha-Linolenic acid metabolism							+
Aminosugars metabolism									+
Androgen and estrogen metabolism					+
Anthocyanin biosynthesis											+
Ascorbate and aldarate metabolism									+
Benzoate degradation via CoA ligation					+				+		+
Benzoate degradation via hydroxylation						+		+		+
beta-Alanine metabolism							+
Bile acid biosynthesis					+				+
Biosynthesis of siderophore group nonribosomal peptides											+
Biosynthesis of type II polyketide backbone											+
Biosynthesis of type II polyketide products									+
Biphenyl degradation						+
Bisphenol A degradation					+				+
Brassinosteroid biosynthesis					+
Butanoate metabolism							+		+		+
Caprolactam degradation							+
Carbazole degradation						+
Carotenoid biosynthesis - General					+						+
Ether lipid metabolism											+
Ethylbenzene degradation						+					+
Fatty acid elongation							+
Fatty acid metabolism							+
Fluorene degradation						+
Fructose and mannose metabolism
Galactose metabolism									+
gamma-Hexachlorocyclohexane degradation					+
Glycerophospholipid metabolism											+
Glycine, serine and threonine metabolism									+
Glycosphingolipid biosynthesis - ganglioseries											+
Histidine metabolism					+						+
Isoflavonoid biosynthesis					+
Limonene and pinene degradation					+		+				+
Linoleic acid metabolism									+
Lipopolysaccharide biosynthesis											+
Lysine degradation							+		+		+
Methane metabolism					+
Naphthalene and anthracene degradation					+
Nucleotide sugars metabolism									+
Phenylalanine metabolism					+	+					+
Polyunsaturated fatty acid biosynthesis							+		+		+
PPAR signaling pathway							+
Propanoate metabolism							+
Styrene degradation					+	+
Tetrachloroethene degradation									+
Toluene and xylene degradation					+	+
Tryptophan metabolism					+		+
Tyrosine metabolism					+						+
Ubiquinone biosynthesis					+
Valine, leucine and isoleucine degradation							+
