# Supplementary material for: Integron Gene Cassettes and Degradation of Compounds Associated with Industrial Waste: The Case of the Sydney Tar Ponds
Source: PLoS One. 2009 Apr 23;4(4):e5276. doi: 10.1371/journal.pone.0005276 (PMC2669170; doi:10.1371/journal.pone.0005276)
Supplement: Table S6 — (0.02 MB XLS) [file pone.0005276.s013.xls]

## Sheet: Sheet1
Supplementary Table 6. Gene cassettes amplified from Tar Pond isolates
Putative gene cassette-encoded protein	Functional Role	Closest Relative
Citrobacter sp.
*4-hydroxy-2-oxovalerate aldolase	Metabolism of aromatic compounds	Escherichia/Shigella
*Acetaldehyde dehydrogenase	Metabolism of aromatic compounds	Escherichia coli
Aconitate hydratase 2	Central carbohydrate metabolism
ATP synthase delta chain	Respiration	Citrobacter koseri
Cytosine permease	--	Pasteurella multocida
DNA polymerase III delta subunit	DNA replication	Salmonella enterica
DNA primase	DNA replication	Salmonella
*Ferrichrome iron receptor	Virulence	Enterobacter sp. 638
Flagellar hook-length control protein FliK	Motility and chemotaxis	Enterobacter sp. 638
Hypothetical transcriptional regulator YhaJ	--	Citrobacter/Salmonella
Minor tail protein T	--	Escherichia/Shigella
Probable tail length tape measure protein	--	Escherichia coli
Putative exported protein	--	Enterobacter sp. 638
Rho guanine nucleotide exchange factor 7	--	Danio rerio
Tail length tape measure protein precursor	--	Escherichia coli
Unknown	--	Escherichia coli
Arthrobacter sp.
10.2kd ORF	--	Bacteroides capillosus
*4-hydroxy-2-oxovalerate aldolase	Metabolism of aromatic compounds	Shigella soneii Ss046
*Acetaldehyde dehydrogenase	Metabolism of aromatic compounds	Escherichia coli
Alcohol dehydrogenase	Fermentation	Pseudomonas fluorescens Pf5
Benzoate MFS transporter BenK	Metabolism of aromatic compounds	Azotobacter cinelandii AvOP
*Ferrichrome-iron receptor	Virulence	Enterobacter sp 638
HmsF protein	--	Pseudomonas fluorescens
Hypothetical protein	--	Yersinia pestis
Putative membrane protein	--	Ehrlichia ruminantium
*Cassettes were amplified from both isolates
Rows in bold-type represent gene products hypothetically involved in degradation of industrial contaminants.
